# Supplementary material for: Organometallic compounds as carriers of extraterrestrial cyanide in primitive meteorites
Source: Nat Commun. 2019 Jun 25;10:2777. doi: 10.1038/s41467-019-10866-x (PMC6592946; doi:10.1038/s41467-019-10866-x)
Supplement: Supplementary file 3 — Source Data [file 41467_2019_10866_MOESM3_ESM.xlsx]

## Sheet: Table 1
Fluorescence
Name	raw FL	FL minus dist blank	Dilution Factor	fmol on col	avg fmol on col	nmol CN/g meteorite
ALH83100	2171733	1.8189e+06	10	2493.56	2447.94	49.8455
ALH83100	2105181	1.75235e+06	10	2402.32
Murchison	4464286	4.11145e+06	10	5636.45	5582.47	95.2625
Murchison	4385530	4.0327e+06	10	5528.48
LEW90500	4.83653e+06	4.62064e+06	10	6936.54	6987.83	139.957
LEW90500	4.90486e+06	4.68897e+06	10	7039.12
LON94102	2.21044e+06	1.71264e+06	100	1918.02	1832.14	379.001
LON94102	2057066	1.55927e+06	100	1746.26
LEW85311	1.20756e+06	991674	1000	1488.71	1455.14	2468.29
LEW85311	1.16284e+06	946955	1000	1421.58
RBT04133	409123	56291.1		77.1702	109.902	0.286159
RBT04133	456875	104043		142.634
GRA06100	503947	151115		207.166	199.179	0.470243
GRA06100	492295	139463		191.192
ALH84001	409886	57053.6		78.2156	40.5802	0.0660126
ALH84001	354980	2148.1		2.94486
Mass
Name	raw mass	Mass minus dist blank	Dilution Factor	fmol on col	avg fmol on col	nmol CN/g meteorite
ALH83100	404.52	350.49	10	2461.31	2439.26	49.6686
ALH83100	398.24	344.21	10	2417.21
Murchison	830.15	776.12	10	5450.28	5517.98	94.162
Murchison	849.43	795.4	10	5585.67
LEW90500	1013.66	975.96	10	7393.64	7789.62	156.016
LEW90500	1118.2	1080.5	10	8185.61
LON94102	365.66	313.34	100	2200.42	2240.24	463.421
LON94102	377	324.68	100	2280.06
LEW85311	224.68	186.98	1000	1416.52	1459.02	2474.86
LEW85311	235.9	198.2	1000	1501.52
RBT04133	86.06	32.03		224.93	186.692	0.486101
RBT04133	75.17	21.14		148.455
GRA06100	97.65	43.62		306.32	253.09	0.597522
GRA06100	82.49	28.46		199.86
ALH84001	73.13	19.1		134.129	104.81	0.170497
ALH84001	64.78	10.75		75.4916

## Sheet: Supplementary Figure 3
Fluorescence
uM KCN	fmol on col KCN	FL Pk area minus blank
0.01	62.5	3428.31
0.025	156.25	55205.3
0.1	625	128758
0.25	1562.5	462858
0.5	3125	894138
1	6250	1.7562e+06
2	12500	3.54435e+06
Mass
uM KCN	fmol on col KCN	Mass Pk area minus blank
0.01	62.5	3.498
0.025	156.25	7.105
0.1	625	22.755
0.25	1562.5	80.908
0.5	3125	137.823
1	6250	261.879
2	12500	540.646

## Sheet: Supplementary Table 1
DRIFT CORRECTED COUNT RATES
Sample	Na23(MR)	Mg25(MR)	Al27(MR)	K39(MR)	Ca43(MR)	Ti47(MR)	Ti49(MR)	Fe56(MR)	Fe57(MR)	Co59(MR)	Ni60(MR)	Ni62(MR)	Cu63(MR)	Cu65(MR)	Zn66(MR)	Zn67(MR)	Zn68(MR)	Ag107(MR)	Ag109(MR)	Cd111(MR)	Cd112(MR)	Cd114(MR)	In115(MR)	Pt194(MR)	Pt195(MR)	Pt196(MR)	Au197(MR)
100 ppb CRM	1.63854e+06	71208.5	236.597	605308	594.22	88488.1	70557.2	1.18741e+06	27045.3	1.16511e+06	262709	35566.8	581590	305102	132917	19401	89520.6	149.507	119.098	153047	301003	354952	34.5593	0.873912	2.93952	9.45414	853217
±2s	78379.2	11026	215.076	153972	257.093	11001.4	12539.4	197512	4157.83	205095	35835.3	5913.82	82651.9	46927.7	19616.9	3013.55	14683.1	328.456	142.629	23260.4	56103	50086.1	65.7235	7.74914	14.8454	49.5926	85790.8
1 ppm CRM	8.92844e+06	623796	343.745	6.32213e+06	5375.42	910174	713416	1.20832e+07	265786	1.16403e+07	2.57432e+06	359922	5.37389e+06	2.94919e+06	1.29053e+06	186605	859536	257.034	228.639	1.55691e+06	2.90223e+06	3.31689e+06	50.212	6.45203	7.287	10.7028	8.20232e+06
±2s	1.09294e+06	77745.3	301.155	1.75662e+06	1228.86	108888	108140	1.91092e+06	33767.1	1.95428e+06	394270	44839.1	708312	296404	175047	26443.9	119985	161.594	136.562	192882	376767	320927	64.6152	22.139	20.7552	33.8169	959698
1	6.05371e+07	21892	464.323	1.35948e+07	531.69	1697.46	1462.16	75892.5	1759.96	785.207	456.594	69.2483	7950.22	4119.64	5807.61	929.799	3948.41	15283.6	15801.8	51.637	103.616	121.056	41727.9	2431.82	2311.66	1989.31	1207.56
±2s	8.27998e+06	3428.45	265.089	2.36379e+06	252.792	439.436	594.47	17665.4	512.101	321.593	226.933	66.2271	1962.14	1219.31	1215.14	313.741	854.241	7812.77	16283.7	75.4776	99.1259	121.891	9591.2	909.975	710.094	725.993	292.953
2	1.11292e+08	1.26638e+07	286.661	3.39628e+07	34328.7	420.42	314.734	968645	25962.4	1950.17	17459.3	2589.21	5732.75	3096.59	1382.4	239.896	1816.97	27630.6	28178.1	19.0743	62.6518	37.415	33829.3	94.9315	90.8232	65.7331	1990.37
±2s	2.1638e+07	2.2876e+06	278.743	5.72014e+06	7699.76	203.299	144.084	534446	11012.8	898.014	7244.11	2053.52	1151.78	509.462	524.421	161.91	550.288	11911.4	15134.1	37.4142	86.3838	59.6269	4348.24	109.739	107.366	80.4618	10017
3	3.61137e+09	2.07882e+08	2031.4	1.89396e+08	666502	393.145	375.823	230817	5600.28	29912.4	967533	130984	8894.87	4860.41	978.112	165.419	803.068	5.03634e+06	4.96726e+06	92.6344	204.82	160.85	24750.7	7843.79	7968.54	5997.79	14137.9
±2s	6.23476e+08	3.75198e+07	799.542	2.524e+07	195152	184.686	571.167	44733.6	1964.47	4578.96	137374	19144	1653.16	635.55	339.606	90.7933	231.988	1.13754e+06	528541	91.1782	140.114	117.284	3513.71	1830.11	1236.71	813.506	23120.2
4	2.02413e+09	3.19234e+08	1531.12	1.65861e+08	1.20121e+06	374.378	324.84	2.51711e+07	598651	54393.9	1.67209e+06	232523	14555.2	7877.45	2053.79	380.088	1417.04	6.18674e+06	6.38425e+06	91.9551	352.036	149.597	30706.6	135427	135841	103355	2049.12
±2s	5.48388e+08	9.82467e+07	547.278	2.97111e+07	250380	178.895	134.35	7.00506e+06	134139	14917.2	318635	42316.1	4600.16	2490.55	801.983	210.316	504.748	860181	1.15664e+06	60.861	211.782	82.3623	6208.59	29259.6	19077.2	16254.9	840.503
5	4.69796e+09	27017.8	5101.8	5.75597e+07	974.749	4969.08	3789.66	170117	4291.93	297.245	539.878	169.428	3807.9	2067.79	2178.94	398.814	1614.54	17323.3	14714.5	82.8154	188.131	158.912	17401.3	904.228	929.235	720.753	322.228
±2s	1.8193e+09	2816.5	1260.57	9.0608e+06	598.352	985.925	870.313	30171.5	647.405	140.871	210.991	103.478	1106.36	503.712	575.73	172.126	667.54	17011.6	6174.95	64.5805	167.603	96.5821	2645.69	293.77	279.085	252.69	240.929
6	4.90863e+09	340347	3300.1	4.90203e+07	866.115	7846.2	6117.07	717465	17385.1	1007.52	10034.1	1503.58	4045.95	2308.24	1493.48	481.075	2160.35	42651.4	63039.5	96.2061	175.901	148.911	17686.9	322.437	322.078	347.302	493.423
±2s	1.43667e+09	74874.5	611.679	9.79963e+06	522.074	1664	2210.66	232060	4115.41	219.81	2815.6	388.499	1383.76	625.245	429.842	233.87	781.373	23021.8	232271	68.5886	101.583	102.357	2137.29	128.855	129.207	147.217	988.499
7	2.06812e+09	714295	4038.32	1.1453e+08	134606	585.801	461.817	209409	4789.99	2565.5	134408	18320.5	4644.55	2633.28	1060.13	246.475	1286.5	1.65585e+06	1.67733e+06	112.823	151.125	104.723	14814.2	3210.6	3546.26	2470.75	801.463
±2s	1.50841e+09	156786	1030.44	2.13151e+07	28294.2	155.408	214.453	45567.2	1446.74	728.269	32221.9	3677.8	1165.44	611.624	315.931	128.768	485.138	217986	278850	85.2406	93.3866	80.3373	2103.85	734.347	717.647	472.864	458.769
8	2.01895e+09	876863	3833.81	1.01728e+08	299808	539.06	426.468	2.7486e+07	608240	10992.4	572927	80096.9	5868.62	3174.82	1453.83	306.115	1276.26	1.9126e+06	1.87801e+06	114.153	245.341	153.329	19137.4	7478.99	8042.92	5814.33	680.805
±2s	2.02629e+09	227949	876.545	2.33278e+07	74657.8	140.666	165.899	5.23188e+06	215759	3300.12	150229	25392.1	1506.84	1060.94	517.552	151.921	346.057	439103	381075	65.1963	120.016	93.8941	3664.73	2162.66	1378.16	1077.22	343.995
9	6.67977e+07	73531.6	415.691	2.08368e+07	1074.53	3199.3	2557.98	246787	5937.95	197.538	530.047	80.8615	10186.3	5170.33	2366.1	338.721	1842.53	216276	225436	40.9558	132.64	83.2821	34606.6	1493.45	1537.55	1248.5	161.65
±2s	1.15289e+07	12735.7	156.901	3.56546e+06	361.766	471.525	887.041	41002.2	1675.79	109.951	158.75	57.8611	2908.69	1232.46	396.565	136.325	611.216	65729.3	91472.9	33.5633	118.27	73.5095	6805.3	731.529	388.962	386.553	215.428
10	1.49706e+08	465114	206.138	3.14948e+07	1968.77	950.037	671.5	664975	16415.9	1295.84	16144.6	2411.62	17859.9	9693.98	4403.17	710.993	5687.29	116764	111133	35.758	77.7303	56.031	36127.8	163.012	164.585	118.995	204.881
±2s	3.73799e+07	128556	147.487	5.69036e+06	592.504	1471.53	1040.22	135884	4593.71	400.345	4399.71	549.937	3376.56	1618.55	1177.33	302.095	1421.38	37149.3	26140.2	47.0689	63.5884	51.1449	6840.71	129.688	116.675	77.3172	112.894
11	3.67224e+09	1.93656e+08	2550.19	2.98436e+08	677030	513.095	384.875	546079	13707.6	52976.8	2.03737e+06	308904	16197.3	8846.84	2044.51	380.025	1567.69	6.0943e+06	5.5715e+06	111.974	176.576	134.032	33169.8	13202.5	13360.3	10840.2	822.434
±2s	1.65499e+09	4.99489e+07	830.945	7.68939e+07	310676	172.811	228.438	143556	4788.04	22676.7	587110	94493.4	4806.58	2318.71	546.293	153.73	411.451	1.83401e+06	1.27218e+06	80.8473	92.6383	74.9832	10411.7	2669.59	2816.64	2356.84	325.04
12	3.79005e+09	3.03687e+08	2578.5	2.96581e+08	2.05456e+06	738.268	516.963	3.36323e+07	723546	103788	3.77515e+06	568817	32862	15415.4	3918.82	603.5	2905.92	5.19452e+06	5.82524e+06	100.932	242.765	175.429	51761.5	218344	231822	147970	699.746
±2s	1.03695e+09	1.33348e+08	830.351	6.37953e+07	421438	254.836	230.629	1.16328e+07	154918	38038.6	694876	144107	8962.19	2864.46	1696.39	144.259	346.372	497040	1.10061e+06	57.6753	167.24	77.4989	15284.4	26290.6	26256.5	28962.6	197.124
12 (2)	1.97832e+09	1.94226e+08	1284.12	3.91962e+08	3.93317e+06	636.137	390.404	2.26729e+07	493454	57773	2.93782e+06	365336	23530.5	10677.1	2760.69	381.102	1805.95	3.08053e+06	3.56674e+06	100.499	264.126	144.929	34711	151238	180385	118965	512.079
±2s	1.09772e+09	1.50213e+08	631.719	1.53077e+08	2.27084e+06	292.742	225.332	8.54711e+06	173502	15969.4	1.39553e+06	250530	20719.1	8848.16	3309.97	382.692	1970.48	2.55281e+06	2.93392e+06	57.8819	115.706	108.537	37918	118413	110627	94557.8	381.216
1 ppm CRM (2)	8.0682e+06	620834	334.193	6.77853e+06	6236.91	865587	737606	1.09569e+07	268272	1.14083e+07	2.44008e+06	357513	5.34868e+06	2.96973e+06	1.18791e+06	182419	808119	9191.91	8618.28	1.42552e+06	2.52215e+06	2.89253e+06	76.5038	27.6407	30.5956	23.1116	7.78807e+06
±2s	1.5904e+06	195739	149.98	1.61659e+06	1733.42	251209	145161	3.14639e+06	54048.1	2.51635e+06	635531	84986.1	1.29455e+06	590785	315677	39462	194215	11416.1	10549.9	247771	685311	542410	79.4656	62.1074	52.3743	35.5197	1.51859e+06
100 ppb CRM (2)	1.21419e+06	61689.5	167.229	540464	461.815	86957.2	65461.1	1.15242e+06	26593.5	1.10844e+06	258499	34577.5	589544	289728	126390	18220.2	84517.3	833.272	765.118	144434	274689	339645	35.671	3.72219	11.3039	10.3734	723789
±2s	182930	15892.2	103.889	85295.8	242.277	16274.1	13776.4	286152	6110.27	221159	61173.1	6419.55	160434	73662	34924.3	3786.46	24053.7	364.923	323.311	32684.4	61733.9	71762	50.2162	15.3327	84.1573	84.0536	153688
Blank + 2ppb In(1)	1.0473e+06	10077.1	247.931	81161.1	125.596	159.937	117.254	4654.97	139.596	320.425	207.6	52.8375	5780.55	3025.65	995.779	158.333	659.354	79.5458	76.8467	17.2917	39.1667	16.2917	38102	2.91667	5.5	1.45833	320.492
±2s	108403	1556.7	245.31	16630.1	168.419	263.264	112.05	3333.2	164.101	182.204	182.84	114.105	1886.09	1117.55	472.805	129.747	305.393	130.153	140.4	48.2437	68.4838	42.8639	8554.99	12.8269	33.3692	10.5999	1123.99
Blank + 2ppb In(2)	2.01573e+06	6431.08	193.675	215466	126.046	75.8999	54.6842	5727.49	127.078	63.3066	179.255	47.6502	5919.07	3106.5	953.661	163.939	1167.61	223.313	373.955	21.2157	108.461	21.3291	38102	20.9888	11.6856	20.8753	179.23
±2s	246509	1081.31	164.47	22626.2	104.071	62.8781	40.3897	9256.03	125.543	56.4724	132.54	47.0025	1365.28	654.091	248.526	109.415	285.173	243.191	1375.09	33.7579	107.068	30.8616	8181.04	37.1433	22.0381	34.5884	250.911
Blank + 2ppb In(3)	489572	4234.85	134.483	64998.4	113.606	95.0183	93.7803	2861.81	64.2518	263.288	162.063	30.0261	6010.69	3038.65	939.337	161.319	774.633	139.116	131.222	12.504	63.9187	24.2677	38458	2.87922	4.60675	3.29054	1107.75
±2s	50871.8	868.022	94.0174	4057.88	81.916	109.695	110.249	989.76	49.9374	159.517	79.7302	40.1364	1565.52	722.884	348.254	100.17	273.116	101.088	152.539	23.6086	66.4864	32.5671	8980.66	18.5847	20.2448	13.9023	508.141
BACKGROUND CORRECTED COUNT RATES
Sample	Na23(MR)	Mg25(MR)	Al27(MR)	K39(MR)	Ca43(MR)	Ti47(MR)	Ti49(MR)	Fe56(MR)	Fe57(MR)	Co59(MR)	Ni60(MR)	Ni62(MR)	Cu63(MR)	Cu65(MR)	Zn66(MR)	Zn67(MR)	Zn68(MR)	Ag107(MR)	Ag109(MR)	Cd111(MR)	Cd112(MR)	Cd114(MR)	In115(MR)	Pt194(MR)	Pt195(MR)	Pt196(MR)	Au197(MR)		Weighted Blank 1		Weighted Blank 2
100 ppb CRM	503201	61462.8	-6.40184	511938	468.583	88335.8	70445.6	1.18266e+06	26906.9	1.16482e+06	262504	35514.4	575797	302069	131926	19242.1	88815	56.891	15.2419	153029	300957	354935	-38067.5	-3.68567	-3.12281	6.23063	852909		10		1
±2s	24070.5	9516.94	-5.81954	130221	202.736	10982.4	12519.6	196721	4136.55	205043	35807.4	5905.11	81828.6	46461.2	19470.5	2988.88	14567.4	124.986	18.2533	23257.7	56094.5	50083.8	-72395.3	-32.6815	-15.7711	32.6833	85759.8
1 ppm CRM	7.70506e+06	614382	105.679	6.21655e+06	5249.75	910029	713310	1.20784e+07	265649	1.164e+07	2.57411e+06	359870	5.36808e+06	2.94615e+06	1.28954e+06	186446	858784	151.349	97.7724	1.55689e+06	2.90218e+06	3.31687e+06	-38051.8	0.249526	0.662336	5.71408	8.20203e+06		9		2
±2s	943187	76571.9	92.5854	1.72729e+06	1200.13	108870	108124	1.91016e+06	33749.7	1.95424e+06	394239	44832.6	707547	296098	174913	26421.3	119880	95.1514	58.3977	192879	376760	320925	-48966.9	0.856204	1.8865	18.0544	959664
1	5.92257e+07	12809.3	231.189	1.3477e+07	405.971	1560.45	1361.97	70945	1623.78	534.905	256.724	17.8255	2131.9	1071.94	4823.31	769.937	3150.44	15164.8	15643.9	33.2751	45.5509	103.391	3625.9	2423.97	2304.47	1982.56	925.598		8		3
±2s	8.10061e+06	2006.03	131.989	2.34331e+06	193.019	403.965	553.736	16513.8	472.475	219.079	127.595	17.0478	526.158	317.266	1009.2	259.799	681.6	7752.06	16121	48.6382	43.577	104.103	833.415	907.039	707.886	723.528	224.548
2	1.09892e+08	1.26551e+07	58.4592	3.38329e+07	34202.9	291.042	220.232	963600	25827.3	1723.24	17262	2538.26	-98.1653	41.5441	401.941	79.5245	972.795	27498.8	27993.2	0.355752	-1.71272	19.2916	-4272.77	85.4431	83.0738	57.214	1721.24		7		4
±2s	2.13659e+07	2.28602e+06	56.8444	5.69825e+06	7671.56	140.736	100.821	531662	10955.5	793.518	7162.25	2013.11	-19.7226	6.83496	152.478	53.6725	294.621	11854.6	15034.8	0.697806	-2.36148	30.7442	-549.2	98.7708	98.2052	70.0339	8662.54
3	3.60988e+09	2.07874e+08	1808.13	1.89254e+08	666377	271.406	287.01	225674	5466.37	29708.8	967338	130934	3051.36	1798.01	1.47728	4.53706	-87.3111	5.0362e+06	4.96704e+06	73.5591	134.156	142.268	-13351.4	7832.65	7960.23	5987.51	13881.6		6		5
±2s	6.23219e+08	3.75183e+07	711.665	2.5221e+07	195115	127.497	436.191	43736.9	1917.5	4547.8	137346	19136.6	567.111	235.109	0.512921	2.49026	-25.2222	1.1375e+06	528519	72.4028	91.7735	103.735	-1895.42	1827.52	1235.42	812.111	22701.1
4	2.02256e+09	3.19225e+08	1312.78	1.65706e+08	1.20109e+06	260.279	241.715	2.51658e+07	598518	54213.7	1.6719e+06	232473	8699.07	4807.7	1080.99	218.697	480.46	6.18658e+06	6.38401e+06	72.5231	275.073	130.557	-7395.49	135414	135832	103343	1805.68		5		6
±2s	5.47961e+08	9.82442e+07	469.236	2.96834e+07	250353	124.373	99.9704	7.0036e+06	134109	14867.8	318598	42307	2749.34	1520.01	422.113	121.013	171.139	860159	1.15659e+06	47.9998	165.481	71.8799	-1495.3	29256.9	19076	16253	740.649
5	4.6963e+09	19260.9	4888.4	5.73931e+07	848.867	4862.62	3712.22	164779	4160.3	140.44	350.315	119.892	-2060.79	-1009.3	1209.96	236.913	631.747	17152.3	14448.6	63.0267	104.868	139.415	-20700.8	889.811	919.798	706.938	91.6302		4		7
±2s	1.81865e+09	2007.87	1207.84	9.03457e+06	521.078	964.802	852.53	29224.9	627.549	66.558	136.907	73.2237	-598.75	-245.865	319.702	102.251	261.2	16843.6	6063.35	49.149	93.4252	84.7322	-3147.34	289.087	276.251	247.847	68.5115
6	4.90687e+09	332922	3091.63	4.88415e+07	740.192	7747.38	6045.32	712030	17254.6	874.087	9847.08	1454.51	-1835.34	-776.212	528.33	318.665	1131.36	42467.3	62746.6	76.0607	86.3385	128.956	-20415.1	306.377	312.079	331.722	275.667		3		8
±2s	1.43616e+09	73241	573.038	9.76388e+06	446.171	1643.04	2184.73	230303	4084.52	190.699	2763.13	375.821	-627.707	-210.257	152.06	154.916	409.199	22922.4	231192	54.2262	49.8606	88.6403	-2466.97	122.437	125.196	140.613	552.258
7	2.06628e+09	707201	3834.78	1.14339e+08	134480	494.622	395.757	203876	4660.64	2455.44	134223	18272	-1249.33	-458.52	98.8083	83.5553	211.297	1.65565e+06	1.67701e+06	92.321	55.2633	84.3099	-23287.8	3192.9	3535.7	2453.41	596.549		2		9
±2s	1.50707e+09	155229	978.503	2.12796e+07	28267.7	131.219	183.777	44363.3	1407.67	697.028	32177.7	3668.04	-313.49	-106.499	29.4461	43.6526	79.6804	217960	278797	69.7507	34.1495	64.6775	-3307.23	730.298	715.509	469.545	341.473
8	2.01702e+09	870100	3635.2	1.01525e+08	299682	455.52	366.095	2.74804e+07	608112	10905.7	572745	80048.8	-37.8541	75.6725	496.343	142.685	154.861	1.91239e+06	1.87766e+06	93.2941	143.179	132.458	-18964.7	7459.64	8031.8	5795.22	488.733		1		10
±2s	2.02436e+09	226191	831.136	2.32811e+07	74626.4	118.867	142.414	5.23081e+06	215713	3274.1	150182	25376.8	-9.71953	25.2878	176.694	70.8128	41.9902	439055	381005	53.2831	70.0403	81.1132	-3631.65	2157.07	1376.25	1073.68	246.945		Weighted Blank 2		Weighted Blank 3
9	6.49727e+07	67375	229.415	2.06402e+07	950.039	3121.01	2498.41	241418	5818.72	109.234	352.941	35.4144	4255.78	2072.32	1414.23	175.109	724.049	216064	225093	20.8291	29.7471	61.5857	-3539.89	1474.73	1526.75	1229.82	-133.645		7		1
±2s	1.12139e+07	11669.4	86.5916	3.53181e+06	319.854	459.986	866.383	40110.2	1642.14	60.8003	105.706	25.341	1215.23	493.983	237.029	70.4762	240.185	65664.7	91333.5	17.0695	26.5243	54.359	-696.11	722.357	386.23	380.77	-178.106
10	1.48072e+08	459232	27.2611	3.1317e+07	1845.83	869.357	607.042	659964	16304.5	1182.54	15969.7	2368.38	11917.9	6604.45	3453.09	547.709	4617.93	116562	110820	16.7202	-19.595	33.9673	-2063.23	146.55	154.669	102.516	-206.478		6		2
±2s	3.69719e+07	126930	19.5047	5.65823e+06	555.506	1346.57	940.369	134860	4562.55	365.341	4352.04	540.076	2253.18	1102.71	923.298	232.717	1154.12	37085	26066.5	22.0091	-16.03	31.0052	-390.667	116.592	109.645	66.6098	-113.774
11	3.67079e+09	1.9365e+08	2378.72	2.98277e+08	676909	430.026	315.529	541426	13604.1	52838.5	2.0372e+06	308863	10243.9	5765.79	1096.22	217.068	547.452	6.0941e+06	5.57122e+06	94.0248	84.8185	111.601	-5065.74	13188.3	13351.3	10825.9	295.011		5		3
±2s	1.65434e+09	4.99475e+07	775.071	7.6853e+07	310620	144.833	187.279	142333	4751.89	22617.5	587060	94480.8	3039.89	1511.18	292.91	87.8101	143.682	1.83396e+06	1.27212e+06	67.8879	44.4989	62.4343	-1590.09	2666.72	2814.74	2353.74	116.593
12	3.78879e+09	3.03682e+08	2414.42	2.96441e+08	2.05444e+06	652.809	442.731	3.3628e+07	723450	103625	3.77497e+06	568778	26897.1	12342.8	2972.32	440.871	1934.8	5.19434e+06	5.82498e+06	84.0719	156.575	152.631	13481.4	218332	231814	147958	56.2576		4		4
±2s	1.03661e+09	1.33345e+08	777.513	6.37652e+07	421413	225.337	197.513	1.16313e+07	154898	37978.7	694845	144097	7335.44	2293.52	1286.66	105.384	230.619	497023	1.10056e+06	48.0411	107.864	67.4273	3980.88	26289.2	26255.6	28960.3	15.8482
12 (2)	1.97726e+09	1.94221e+08	1127.44	3.9184e+08	3.93305e+06	548.288	311.285	2.26689e+07	493366	57584.7	2.93765e+06	365299	17554.1	7612.99	1815.98	218.801	883.948	3.08036e+06	3.56651e+06	84.7283	183.504	121.763	-3613.49	151228	180378	118955	-247.474		3		5
±2s	1.09713e+09	1.50209e+08	554.641	1.5303e+08	2.27077e+06	252.315	179.666	8.54563e+06	173471	15917.4	1.39545e+06	250505	15456.8	6308.93	2177.3	219.714	964.48	2.55267e+06	2.93374e+06	48.7987	80.3877	91.1883	-3947.34	118405	110622	94550	-184.232
1 ppm CRM (2)	7.19709e+06	616050	184.912	6.67592e+06	6120.19	865496	737522	1.09533e+07	268192	1.1408e+07	2.43991e+06	357479	5.3427e+06	2.96668e+06	1.18696e+06	182257	807247	9031.74	8426.37	1.42551e+06	2.52208e+06	2.89251e+06	-38292.5	20.2341	24.2191	15.4249	7.78719e+06		2		6
±2s	1.41869e+06	194231	82.9853	1.59211e+06	1700.98	251183	145144	3.14536e+06	54032	2.51631e+06	635488	84977.9	1.2931e+06	590177	315426	39426.9	194005	11217.2	10315	247768	685290	542406	-39775	45.4651	41.4589	23.7061	1.51842e+06
100 ppb CRM (2)	533848	57180.1	25.3473	456657	346.654	86864.6	65372.2	1.1492e+06	26521.4	1.1082e+06	258334	34545.2	583545	286681	125449	18058.5	83693.5	683.632	603.555	144421	274620	339622	-38377.9	-1.42072	5.81233	4.88476	722797		1		7
±2s	80429.8	14730.5	15.7467	72069.4	181.862	16256.8	13757.7	285352	6093.71	221111	61134.3	6413.56	158802	72887.3	34664.2	3752.86	23819.2	299.389	255.04	32681.3	61718.3	71756.9	-54026.8	-5.85234	43.2725	39.5802	153477
Quantitated Data (in ppmw)																													Weighted CRM 1		Weighted CRM 2
	Na23(MR)	Mg25(MR)	Al27(MR)	K39(MR)	Ca43(MR)	Ti47(MR)	Ti49(MR)	Fe56(MR)	Fe57(MR)	Co59(MR)	Ni60(MR)	Ni62(MR)	Cu63(MR)	Cu65(MR)	Zn66(MR)	Zn67(MR)	Zn68(MR)	Ag107(MR)	Ag109(MR)	Cd111(MR)	Cd112(MR)	Cd114(MR)	In115(MR)	Pt194(MR)	Pt195(MR)	Pt196(MR)	Au197(MR)
1	7.72052	0.0208453	2.08351	2.1573	0.0764861	0.00172033	0.00190505	0.00591042	0.00610859	4.60152e-05	0.000100081	4.95551e-05	0.000397269	0.000363676	0.00376027	0.00413574	0.00368322	20.4	23.9566	2.14937e-05	1.58336e-05	3.14393e-05	-0.0952482	1532.39	1032.1	311.651	0.000113232		14		1
±2RSD	0.239924	0.352037	0.72619	0.295141	0.550724	0.388902	0.451697	0.369652	0.353913	0.465184	0.561122	0.985472	0.345675	0.356617	0.338227	0.400818	0.323367	1.34306	1.60013	1.47199	0.994505	1.02421	1.06384	2.2779	1.73917	1.57961	0.311247
2	14.3253	20.5943	0.526844	5.4157	6.44393	0.000320863	0.00030805	0.0802774	0.0971616	0.000148242	0.0067294	0.00705639	-1.82926e-05	1.40946e-05	0.000313355	0.000427168	0.00113731	36.9918	42.8678	2.29794e-07	-5.95348e-07	5.86623e-06	0.112241	54.0154	37.2063	8.99383	0.000210566		13		2
±2RSD	0.276871	0.363367	1.07095	0.291963	0.357145	0.563966	0.498304	0.622	0.469596	0.510583	0.489888	0.827967	0.314555	0.258154	0.463172	0.708738	0.38663	1.31467	1.33677	1.96918	1.40531	1.60466	1.04664	2.52688	2.08034	1.96477	5.03649
3	470.576	338.285	16.2952	30.2943	125.547	0.000299215	0.000401455	0.0188009	0.0205643	0.0025557	0.377105	0.363998	0.000568606	0.000610007	1.1517e-06	2.4371e-05	-0.000102077	6774.77	7606.36	4.75147e-05	4.6633e-05	4.32614e-05	0.350725	4951.64	3565.15	941.214	0.00169819		12		3
±2RSD	0.262033	0.363289	0.596925	0.273195	0.403703	0.552184	1.53246	0.346441	0.40452	0.268488	0.296642	0.279051	0.305159	0.238062	0.437231	0.589962	0.375777	1.26235	1.22875	0.999509	0.73607	0.752878	1.04837	2.25904	1.71885	1.54285	1.64692
4	263.656	519.494	11.831	26.525	226.288	0.000286948	0.000338099	2.09656	2.25161	0.00466374	0.651769	0.646278	0.00162103	0.0016311	0.000842742	0.00117474	0.000561713	8322.29	9776.24	4.68455e-05	9.56163e-05	3.97002e-05	0.194271	85606.1	60835	16245.2	0.000220895		11		4
±2RSD	0.335047	0.440589	0.57373	0.298269	0.347407	0.559074	0.458023	0.399889	0.301324	0.35194	0.322723	0.299378	0.398079	0.373542	0.472335	0.59412	0.429692	1.24973	1.23746	0.684298	0.660108	0.581621	1.05821	2.25732	1.71758	1.5449	0.454165
5	612.199	0.0313444	44.0551	9.18705	0.159929	0.00536086	0.00519247	0.0137277	0.0156509	1.20814e-05	0.000136566	0.000333301	-0.000384019	-0.000342425	0.00094329	0.00127259	0.000738585	23.0735	22.1261	4.07115e-05	3.64526e-05	4.23937e-05	0.543786	562.52	411.95	111.128	1.12095e-05		10		5
±2RSD	0.434535	0.332071	0.512305	0.285754	0.673838	0.351559	0.302442	0.337515	0.251679	0.522739	0.46965	0.655378	0.378147	0.314509	0.374745	0.482774	0.47823	1.5833	1.29406	0.798948	0.931396	0.636042	1.04978	2.27032	1.73797	1.57636	0.772703
6	639.649	0.541783	27.8623	7.81817	0.139454	0.0085412	0.0084559	0.0593191	0.0649111	7.51933e-05	0.00383877	0.00404356	-0.000342006	-0.000263344	0.000411888	0.00171171	0.00132269	57.1277	96.0879	4.91306e-05	3.00116e-05	3.92134e-05	0.536282	193.685	139.771	52.1455	3.37233e-05		9		6
±2RSD	0.352873	0.38445	0.485552	0.31119	0.663765	0.359449	0.411502	0.432525	0.310847	0.310243	0.382852	0.351098	0.418989	0.336079	0.391733	0.5321	0.434254	1.3542	3.88256	0.733815	0.63823	0.712487	1.04572	2.28222	1.7582	1.59426	2.01282
7	269.356	1.15087	34.5597	18.3025	25.3364	0.000545302	0.000553565	0.0169849	0.0175332	0.000211229	0.0523253	0.0507963	-0.000232807	-0.000155561	7.70313e-05	0.00044882	0.000247031	2227.21	2568.11	5.96338e-05	1.92097e-05	2.56372e-05	0.611745	2018.48	1583.54	385.667	7.29779e-05		8		7
±2RSD	0.755531	0.384166	0.516251	0.30251	0.348466	0.3932	0.504349	0.360292	0.363061	0.359493	0.353989	0.311139	0.348631	0.305816	0.399287	0.565455	0.447173	1.24893	1.23537	0.775259	0.675042	0.789727	1.04838	2.25857	1.72375	1.54874	0.604714
8	262.934	1.41596	32.761	16.2514	56.4609	0.000502194	0.000512076	2.28939	2.2877	0.000938161	0.223278	0.222537	-7.05392e-06	2.56733e-05	0.000386951	0.000766437	0.00018105	2572.57	2875.39	6.02624e-05	4.97696e-05	4.02781e-05	0.49818	4715.83	3597.2	910.988	5.97885e-05		7		8
±2RSD	1.02281	0.408636	0.503667	0.330848	0.373169	0.390282	0.435955	0.344518	0.407946	0.372538	0.369585	0.396242	0.352855	0.388906	0.444239	0.541385	0.362326	1.26302	1.24083	0.596993	0.559577	0.64044	1.05622	2.26549	1.72038	1.548	0.541595
9	8.4697	0.109643	2.06753	3.30392	0.17899	0.0034408	0.00349465	0.0201125	0.0218898	9.39686e-06	0.00013759	9.84524e-05	0.000793043	0.000703072	0.00110254	0.000940602	0.000846496	290.652	344.699	1.34544e-05	1.03402e-05	1.87271e-05	0.092989	932.291	683.788	193.324	-1.63493e-05		5		10
±2RSD	0.262002	0.359726	0.586405	0.293522	0.436571	0.325497	0.398726	0.33176	0.34675	0.598717	0.39691	0.754011	0.374323	0.310478	0.314181	0.456924	0.409634	1.27862	1.28963	0.837729	0.932142	0.902356	1.05716	2.29973	1.73042	1.56775	1.34687
10	19.3023	0.747335	0.245682	5.01298	0.34776	0.000958434	0.0008491	0.0549815	0.0613371	0.000101728	0.00622558	0.00658412	0.00222085	0.00224068	0.00269204	0.00294203	0.00539888	156.801	169.706	1.08003e-05	-6.81129e-06	1.03289e-05	0.0541986	92.646	69.2715	16.1151	-2.52592e-05		4		11
±2RSD	0.318121	0.419283	0.84458	0.299198	0.409654	1.57588	1.56155	0.352445	0.344813	0.379604	0.376966	0.329406	0.30712	0.259716	0.376978	0.476791	0.346727	1.28208	1.24652	1.32774	0.862008	0.931859	1.05583	2.38364	1.85281	1.66858	0.584506
11	478.516	315.138	21.4374	47.7458	127.531	0.000474087	0.000441347	0.0451062	0.0511783	0.00454543	0.794177	0.858645	0.00190889	0.00195615	0.000854616	0.00116599	0.000640034	8197.88	8531.57	6.07344e-05	2.94832e-05	3.39359e-05	0.133071	8337.39	5979.63	1701.8	3.60897e-05		3		12
±2RSD	0.491898	0.407345	0.554594	0.351088	0.536485	0.444591	0.625316	0.389319	0.403234	0.481538	0.388432	0.387404	0.382938	0.329042	0.376849	0.458737	0.355867	1.27792	1.24524	0.742647	0.590824	0.590034	1.08511	2.25604	1.72476	1.55218	0.4407
12	493.899	494.199	21.7591	47.452	387.062	0.000719697	0.00061927	2.80154	2.7216	0.00891434	1.47163	1.58121	0.00501214	0.00418752	0.00231723	0.00236815	0.002262	6987.5	8920.18	5.43054e-05	5.44261e-05	4.64124e-05	-0.354142	138025	103822	23258.5	6.88219e-06		2		13
±2RSD	0.337213	0.540563	0.552366	0.321161	0.345427	0.450973	0.487602	0.449549	0.293993	0.427757	0.318931	0.347407	0.364632	0.27222	0.507943	0.32239	0.268265	1.24566	1.23863	0.597278	0.740546	0.47992	1.07987	2.25018	1.71557	1.54929	0.342608
12 (2)	257.751	316.067	10.1607	62.7228	740.998	0.000604467	0.00043541	1.88855	1.85603	0.00495372	1.14521	1.01554	0.00327112	0.00258285	0.00141575	0.0011753	0.00103344	4143.75	5461.63	5.47294e-05	6.37867e-05	3.70262e-05	0.0949223	95603.3	80785.8	18699.2	-3.02744e-05		1		14
±2RSD	0.588845	0.835189	0.665896	0.4576	0.640769	0.544058	0.609805	0.473889	0.405237	0.353636	0.541741	0.725787	0.913181	0.852249	1.22806	1.02721	1.11726	1.49306	1.47483	0.601599	0.515496	0.772017	1.5074	2.37946	1.81837	1.73025	0.769561
RESULTS (lower limit of abundances)
Sample Description	Na	Mg	Al	K	Ca	Ti		Fe		Co	Ni		Cu		Zn			Ag (estimated)		Cd				Pt (estimated)			Au		Mass (mg)
Serpentine (H2O ext)	6.6	21	0	3.3	6.4	0		0.1		0	0		0		0			0.0022006		0				-0.000887559			0		253.8
LEW 85311 (H2O ext)	260	520	10	24	230	0		2.2		0	0.6		0		0			1.11859		0				0.0500186			0		272.9
Serpentine (NH4OH ext)	11	0.6	0	1.7	0	0		0		0	0		0		0			-0.0191068		0				-0.000523286			0		258.7
LEW 85311 (NH4OH ext)	370	410	14	52	560	0		2.3		0	1.3		0		0			0.749958		0				0.0702358			0		289.2
ICP-MS Results	PPM
Hot Water	Na	Mg	Al	K	Ca	Ti	Fe	Co	Ni	Cu	Zn	Ag	Cd	Pt
LEW 85311	260	520	10	24	230	0	2.2	0	0.6	0	0	1.1?	0	0.1?
NH4OH
LEW 85311	370	410	14	52	560	0	2.3	0	1.3	0	0	0.7?	0	0.1?
ICP-MS Results	PPM	Corrected with dilution factor
Hot Water	Na	Mg	Al	K	Ca	Ti	Fe	Co	Ni	Cu	Zn	Ag	Cd	Pt
LEW 85311	807.368	1614.74	31.0526	74.5263	714.211	0	6.83158	0	1.86316	0	0	3.41579	0	0.310526
NH4OH
LEW 85311	765.517	848.276	28.9655	107.586	1158.62	0	4.75862	0	2.68966	0	0	1.44828	0	0.206897
ICP-MS Results	nmol element/g meteorite				Corrected with dilution factor
Hot Water	Na	Mg	Al	K	Ca	Ti	Fe	Co	Ni	Cu	Zn	Ag	Cd	Pt
LEW 85311	189813	359083	6220.44	10302.4	96318.3	0	661.188	0	171.573	0	0	171.154	0	8.6033
NH4OH
LEW 85311	172708	181023	5568.11	14272.2	149944	0	441.967	0	237.684	0	0	69.6387	0	5.50078
